# Supplementary material for: BRAF Mutation Status Determines the Prognostic Value of Tumor Bilaterality in Papillary Thyroid Carcinoma: A Retrospective Cohort Study
Source: Int J Endocrinol. 2026 Apr 28;2026:1121143. doi: 10.1155/ije/1121143 (PMC13122560; doi:10.1155/ije/1121143)
Supplement: Supplementary file 1 — Supporting Information Additional supporting information can be found online in the Supporting Information section. [file IJE-2026-1121143-s001.zip]

Archive with 2 entries (2 files):
- study protocol.docx
- Supplemental meterials3rd.docx
